# Supplementary material for: Glucose deprivation impairs hypoxia-inducible factor-1α synthesis
Source: Discov Oncol. 2024 Oct 28;15:595. doi: 10.1007/s12672-024-01484-1 (PMC11519269; doi:10.1007/s12672-024-01484-1)
Supplement: Supplementary file 2 — Supplementary material 2 [file 12672_2024_1484_MOESM2_ESM.xlsx]

## Sheet: WT
WT HEK293A cells
MEDIA VALUES		UN	10 mM 2DG	GFM	DMOG	DMOG+2DG	DMOG+GFM	HPX	HPX+2DG	HPX+GFM		Supplementary Material
UN	77102.4	58655200	56428200		54231500	32671800		62009800	37175500			Journal: Discover Oncology
HPX	94746.7	64724300	60218400		56038500	31554400		64498900	44751700			Hypoxia-inducible factor-1α synthesis rates are impaired under glucose deprivation
		64304400	63224200		59300300	33397200		64555500	42680200			Mia Hubert1, Sarah Stuart1,2, Michael Ohh1,2
UN	112961	58363200		56902400	53059300		22414100	55491800		24930400		1 Department of Laboratory Medicine & Pathobiology, Faculty of Medicine, University of Toronto, 1 King’s College Circle, Toronto, Ontario, Canada, M5S 1A8
GFM	118236	65337700		60220500	54325400		23281600	60248200		37111200		2 Department of Biochemistry, Faculty of Medicine, University of Toronto, 1 King’s College Circle, Toronto, Ontario, Canada, M5S 1A8
HPX	65315.8	66335500		63407100	55086000		24015300	60811400		34985400		Correspondence to: Prof. Michael Ohh; Email: michael.ohh@utoronto.ca; Tel: +1 (416) 946-7922
HPX+GFM	42109
	CORR	5.85781e+07	5.63511e+07		5.41544e+07	3.25947e+07		6.19151e+07	3.70808e+07
		6.46472e+07	6.01413e+07		5.59614e+07	3.14773e+07		6.44042e+07	4.4657e+07			Cell Viability (ATP) Assay Data and Calculations
		6.42273e+07	6.31471e+07		5.92232e+07	3.33201e+07		6.44608e+07	4.25855e+07			Luminescence values were corrected by subtracting media-only values and normalized to control
		58250239		56784164	52946339		22295864	5.54265e+07		24888291		samples (untreated/UN, set to 100%). Average %ATP was determined for every sample. 2-DG
		65224739		60102264	54212439		23163364	6.01829e+07		37069091		and glucose-free media experiments were conducted separately. As a result, the shared
		66222539		63288864	54973039		23897064	6.07461e+07		34943291		treatments between these experiments (UN, DMOG, and HPX) have twice the amount of
	AVG UN	6.24842e+07										technical replicates. Unpaired two-sided t tests were conducted in excel to determine significance
		6.32325e+07										between individual and combination treatments.
	REL TO	93.7487	90.1846		86.6689	52.1647	35.2601	99.0891	59.3442
	UN AVG	103.462	96.2504		89.5609	50.3764	36.6321	103.073	71.4692
		102.79	101.061		94.7811	53.3256	37.7924	103.163	68.154
		92.1207		89.8022	83.7328			87.655		39.36
		103.151		95.0496	85.7351			95.1771		58.6235
		104.729		100.089	86.9379			96.0678		55.2616
	AVG%	100	95.832	94.9803	87.9028	51.9556	36.5615	97.3709	66.3225	51.0817
	N	6	3	3	6	3	3	6	3	3
T TEST	TO 2DG OR GFM					0.000176633	4.42748e-05		0.00353686	0.00271591
	TO DMOG OR HPX					1.32425e-06	1.08638e-07		0.000153278	4.70446e-05
						***	****		*	*
						****	****		**	****

## Sheet: VHL
VHL-/- HEK293A cells
MEDIA VALUES		UN	10 mM 2DG	50 mM 2DG	GFM	DMOG	DMOG+2DG	DMOG+GFM	HPX	HPX+2DG	HPX+GFM
UN	88371.7	71088300	68683100	44430900		68421100	54218500		65533300	55333100
HPX	9360.54	72731800	70354300	47405600		63952000	56039800		69050400	58575300
		69594500	65843800	47098300		65012000	51859800		71386500	61571100
UN	113381	53695500			55256200	49089300		35841900	51869900		33747200
GFM	51972.5	56066400			56308900	50835500		35055100	53499000		39403100
HPX	43254.2	54842500			57782000	51717200		32610200	56078700		44562400
HPX+GFM	6659.74
	CORR.	7.09999e+07	6.85947e+07	4.43425e+07		6.83327e+07	5.41301e+07		6.55239e+07	5.53237e+07
	(-MEDIA	7.26434e+07	7.02659e+07	4.73172e+07		6.38636e+07	5.59514e+07		6.9041e+07	5.85659e+07
	VALUES)	6.95061e+07	6.57554e+07	4.70099e+07		6.49236e+07	5.17714e+07		7.13771e+07	6.15617e+07
		53582119			5.52042e+07	48975919		3.57899e+07	5.18266e+07		3.37405e+07
		55953019			5.62569e+07	50722119		3.50031e+07	5.34557e+07		3.93964e+07
		54729119			5.773e+07	51603819		3.25582e+07	5.60354e+07		4.45557e+07
	UN AVG	7.10498e+07
		5.47548e+07
	REL TO	99.9298	96.5445	62.4105		96.1758	76.1861		92.2225	77.8661
	UN AVG	102.243	98.8967	66.5972		89.8857	78.7496		97.1727	82.4294
	%	97.8273	92.5483	66.1647		91.3776	72.8664		100.461	86.6459
		97.8584			100.821	89.446		65.3641	94.6523		61.6212
		102.188			102.743	92.6351		63.9271	97.6276		71.9507
		99.9532			105.434	94.2454		59.4619	102.339		81.3733
	AVG%	100	95.9965	65.0575	102.999	92.2943	75.934	62.9177	97.4125	82.3138	71.6484
	N	6	3	3	3	6	3	3	6	3	3
T TEST	TO 2DG OR GFM						0.00134183	5.57493e-05		0.0120873	0.00588102
	TO DMOG OR HPX						5.90476e-05	1.31738e-06		0.000938786	0.000576134
							**	****		*	**
							****	****		***	***

## Sheet: RCC4
RCC4 cells
MEDIA VALUES		UN	10 mM 2DG	50 mM 2DG	GFM	DMOG	DMOG+2DG	DMOG+GFM	HPX	HPX+2DG	HPX+GFM
UN	109237	25895000	25146900	19557100		26482500	22297600		26444600	21541900
HPX	218722	26049900	26099600	18714100		24617000	23270400		23662600	23311200
		26054100	23772400	13798400		23301100	21309600		22618000	20761300
UN	76998.9	58924700			59048400	53598000		51492100	57950300		60053600
GFM	93224.3	59287100			59698200	55018500		50865100	57047900		57928900
HPX	91084.9	60055700			57251100	52808600		47200500	53690900		54406100
HPX+GFM	86012.4
	CORR.	2.57858e+07	2.50377e+07	1.94479e+07		2.63733e+07	2.21884e+07		2.62259e+07	2.13232e+07
	(-MEDIA	2.59407e+07	2.59904e+07	1.86049e+07		2.45078e+07	2.31612e+07		2.34439e+07	2.30925e+07
	VALUES)	2.59449e+07	2.36632e+07	1.36892e+07		2.31919e+07	2.12004e+07		2.23993e+07	2.05426e+07
		5.88477e+07			5.89552e+07	5.3521e+07		5.13989e+07	5.78592e+07		5.99676e+07
		5.92101e+07			5.9605e+07	5.49415e+07		5.07719e+07	5.69568e+07		5.78429e+07
		5.99787e+07			5.71579e+07	5.27316e+07		4.71073e+07	5.35998e+07		5.43201e+07
	UN AVG	2.58904e+07
		5.93455e+07
	REL TO	99.5957	96.7062	75.116		101.865	85.701		101.296	82.3593
	UN AVG	100.194	100.386	71.86		94.6595	89.4584		90.5504	89.1931
	%	100.21	91.3973	52.8734		89.577	81.8849		86.5157	79.3443
		99.1612			99.3423	90.1854		86.6096	97.4955		101.048
		99.7718			100.437	92.579		85.553	95.975		97.468
		101.067			96.3137	88.8553		79.378	90.3182		91.5319
	AVG%	100	96.1632	66.6165	98.6978	92.9535	85.6815	83.8469	93.6917	83.6322	96.6827
	N	6	3	3	3	6	3	3	6	3	3
T TEST	TO 2DG OR GFM						0.0369558	0.0044563		0.0327719	0.543267
	TO DMOG OR HPX						0.059707	0.0267932		0.0327651	0.450838
							*	**		*
								*		*

## Sheet: Supplementary - Mannose Exps.
Sample	Well 1	Well 2	Well 3	Corrected absorbances			UN AVG	Rel to UN AVG			Average %		% Untreated	SD
Untreated	73930600	78064600	82005400	7.38282e+07	7.79622e+07	8.1903e+07	7.78978e+07	94.7757	100.083	105.142	100	7.78978e+07	100	5.18344
2DG	66122300	76294200	78649300	6.60199e+07	7.61918e+07	7.85469e+07		84.7519	97.81	100.833	94.4651	7.35862e+07	94.4651	8.54655
DMOG	60253200	71449400	69170400	6.01508e+07	7.1347e+07	6.9068e+07		77.2176	91.5905	88.6649	85.8243	6.68553e+07	85.8243	7.59585
DMOG + mannose	65601800	69779000	67868900	6.54994e+07	6.96766e+07	6.77665e+07		84.0838	89.4462	86.9941	86.8413	6.76475e+07	86.8413	2.68447
2DG/DMOG	43056800	46315200	43991700	4.29544e+07	4.62128e+07	4.38893e+07		55.142	59.3249	56.3422	56.9364	4.43522e+07	56.9364	2.15383
2DG/DMOG+mannose	51107000	52348800	49084100	5.10046e+07	5.22464e+07	4.89817e+07		65.4763	67.0704	62.8794	65.1421	5.07442e+07	65.1421	2.1154
CHX	83803900	84801000	90816200	8.37015e+07	8.46986e+07	9.07138e+07		107.45	108.73	116.452	110.878	8.63713e+07	110.878	4.86999
Media alone	65949.6	90396.1	150854										-----
MEDIA ALONE AVG		102400
								T test
								DMOG alone vs. DMOG/2DG/mannose			0.0104716	*
